# Supplementary material for: Microbial Selection and Functional Adaptation in Technical Snow: A Molecular Perspective from 16S rRNA Profiling
Source: Int J Mol Sci. 2025 Oct 6;26(19):9712. doi: 10.3390/ijms26199712 (PMC12525098; doi:10.3390/ijms26199712)
Supplement: Supplementary file 1 [file ijms-26-09712-s001.zip]

Archive with 2 entries (2 files):
- Supplementary Table_S1_Data values.xlsx
- Supplementary table_S2_FAPROTAX results.xlsx
