# Supplementary material for: Microbial Selection and Functional Adaptation in Technical Snow: A Molecular Perspective from 16S rRNA Profiling
Source: Int J Mol Sci. 2025 Oct 6;26(19):9712. doi: 10.3390/ijms26199712 (PMC12525098; doi:10.3390/ijms26199712)
Supplement: Supplementary file 1 [file ijms-26-09712-s001.zip › Supplementary Table_S1_Data values.xlsx]

## Sheet: Arkusz1
site	pH	EC	E. coli	Enterococci	Staphylococci	mesophilic bacteria	OTU	reads	Flavobacterium	Bacilli;__;__;__	Acinetobacter	Tepidibacter	Comamonas	Burkholderiales;__;__	Actinobacteria;__;__;__	Sphingomonas	Bacteroides	Spirosomaceae;__	Caldilineaceae;__	Pseudomonas	Comamonadaceae;__	Caldilineaceae	d__Bacteria	Sphingobium	Macellibacteroides	Methylobacterium-Methylorubrum	Luteolibacter	Erysipelothrix	Lachnospiraceae;__	Caulobacter	Massilia	Polymorphobacter	Brevundimonas	Rudanella	Paenibacillus	Sphingobacteriaceae;__	Carnobacteriaceae;__	Methylophilaceae;__	Nocardia	Alphaproteobacteria;__;__;__	Gammaproteobacteria;__;__;__	Allorhizobium-Neorhizobium-Pararhizobium-Rhizobium	Clostridium	Rhodobacteraceae;__	Pelosinus	Sphingorhabdus	Lapillicoccus	Sphingomonadaceae;__	Oxalobacteraceae;__
STP	7.1	1200	665	5320	11	500	343	50853	1.57316	0.102256	4.79224	0.9203	1.86616	2.19063	1.876	0.001	0.001	0.0039329	3.75396	0.306767	1.96055	1.29589	10.8175	0.001	0.001	0.001	0.039329	0.001	0.0629265	0.001	0.001	0.001	0.0511278	0.001	0.0471949	0.001	3.61827	0.001	8.50687	1.99595	5.14424	3.60057	0.001	0.442452	0.0039329	0.151417	1.07172	0.0884904	0.001
Intake	7.8	230	150	31	0	5	376	48691	7.80432	0.564786	5.1221	0.864636	1.15832	2.08457	2.15646	0.301904	0.0061613	0.587378	2.18521	0.614077	2.47274	1.81758	7.04648	0.001	0.001	0.0677743	0.404592	0.001	0.0513442	0.287527	0.429237	0.00410754	0.759894	0.0800969	0.0143764	0.197162	1.33906	0.180732	9.35902	1.58756	6.03808	2.5898	0.001	1.2528	0.001	0.0102688	0.737303	1.14189	0.219753
Reservoir A	7.6	275	110	0	0	500	163	42287	13.2689	0.22702	2.33169	0.420933	6.88628	3.18301	2.88032	0.832407	0.001	0.262492	0.446946	6.44879	7.53187	0.104051	1.30773	0.001	0.001	0.212831	0.212831	0.001	0.001	0.333436	4.32048	0.001	1.01213	0.0591198	0.001	0.001	0.201007	0.335801	7.75652	0.870244	16.4684	0.515525	0.001	4.44818	0.0354719	1.05706	0.636129	0.884433	1.68846
Reservoir B	7.6	231	32	0	0	3	119	31903	5.52299	0.134784	1.83995	0.206877	3.30063	1.17544	5.11864	0.379275	0.001	0.001	0.357333	9.2938	0.821239	0.197474	1.05319	0.225684	0.001	0.244491	0.006269	0.001	0.001	0.001	2.63612	0.001	1.83995	0.001	0.001	0.241357	0.28524	0.012538	8.79855	0.861988	34.8212	4.48861	0.001	2.13773	0.001	0.507789	0.846315	0.341661	1.14723
Snow A	7.2	87	24	15	1	2	63	32070	41.5511	0.105728	2.1923	0.115057	6.20374	8.68835	0.317184	0.001	0.0155482	1.89066	0.001	5.11848	4.18247	0.001	0.478886	0.233223	0.0186579	0.0466447	0.001	0.001	0.001	1.69787	0.111947	0.001	2.94794	0.001	0.0342061	0.301636	0.718328	1.91554	0.513092	1.89999	5.72486	1.57659	0.001	1.19099	0.001	1.14746	0.001	1.06661	0.398035
Snow B	9.3	120	0	0	0	2	171	47142	4.53311	0.545161	1.97488	1.52518	1.46154	0.646981	0.479403	0.001	0.0148488	0.001	0.184549	0.001	3.19885	0.0615163	0.405159	0.01697	0.0106063	0.142124	0.178185	0.001	0.0381825	0.0975775	0.001	0.001	0.282126	0.0318188	0.0318188	0.267278	0.05091	0.519706	0.982139	0.755165	2.05337	62.9121	0.059395	0.623648	0.108184	0.623648	0.001	1.75852	0.001
Old snow A	6.6	146	5	0	0	0	100	33184	16.9118	0.156702	0.144648	0.210945	4.96926	0.780497	8.46191	5.61415	0.001	0.001	0.001	0.816659	1.94973	0.001	0.247107	0.726254	0.001	3.25157	0.0090405	0.001	0.001	0.0271215	3.38115	0.001	2.77845	0.001	0.006027	1.53086	0.001	1.28978	14.2448	2.76639	2.47408	6.69901	0.0271215	0.0452025	0.001	0.566538	2.1426	1.9648	0.623795
Outflow A	7.3	220	2	0	0	11	159	41284	4.77909	6.98576	0.001	0.351226	2.75652	0.886542	1.24503	0.0363337	0.399671	0.503827	0.001	0.314892	1.67619	0.001	3.78597	0.001	0.001	0.001	1.9596	0.0314892	0.001	0.001	0.001	0.683073	2.1558	2.73956	2.42951	0.0920453	0.71214	0.491716	31.0508	4.05242	2.13158	1.39037	0.222847	2.94787	0.532894	0.346381	0.001	0.552272	0.001
Snowmelt A	7.7	98	0	0	0	3	157	41691	34.9908	0.023986	0.001	0.011993	9.62798	2.43458	4.36545	0.515699	0.001	3.91451	0.001	0.35979	6.39227	0.001	3.58111	0.001	0.001	0.001	0.141517	0.001	0.0311818	0.714783	0.011993	0.001	1.029	0.001	0.0047972	0.27344	0.0455734	0.745964	2.31465	0.952244	1.31923	1.15852	1.63105	0.213475	2.02202	0.001	0.001	0.326209	1.15852
Cannon filter A1	n.a.	n.a	68000	10800	0	10000	196	44850	30.8874	0.001	0.00445931	0.0691193	4.04682	1.63434	0.914158	0.3233	0.001	0.144928	0.00891862	0.249721	5.32664	0.0267559	1.22408	0.001	0.001	0.001	0.497213	0.001	0.00668896	0.285396	5.70123	0.001	4.37904	0.001	0.001	0.437012	0.200669	0.501672	2.11817	1.35563	2.83166	0.720178	0.001	1.54738	0.001	1.99554	0.001	3.16611	0.702341
Cannon filter A2	n.a.	n.a	0	6800	0	12000	153	47192	29.844	0.031785	6.04764	0.0360231	7.65596	2.79497	0.866672	0.4683	0.001	0.154687	0.0847601	0.898457	7.02238	0.0508561	0.315731	0.001	0.001	0.012714	0.141973	0.001	0.001	0.682319	5.80183	0.001	4.51348	0.001	0.001	0.379302	0.336922	0.0953551	2.16562	1.10824	6.21927	1.44304	0.001	0.792507	0.001	0.59544	0.001	1.37947	2.07027
Cannon filter B	n.a.	n.a	0	0	0	270	240	48253	6.18407	0.00414482	0.001	6.07838	6.84724	1.89418	0.186517	0.174082	0.001	0.001	0.001	0.261124	3.76557	0.001	4.25259	0.001	0.001	0.136779	1.67036	2.88479	1.96672	0.001	0.001	0.221748	0.619651	0.001	0.001	0.035231	0.001	0.551261	0.574058	1.19578	2.03511	0.882847	0.422772	1.49835	0.435206	2.26307	0.001	2.47653	0.001
Sediment A	n.a.	n.a	4200	200	820	2800	200	43573	2.71957	0.35343	7.4335	0.277695	13.5107	0.91341	0.11475	0.034425	6.17814	0.28917	0.001	0.3213	4.45918	0.001	4.10805	0.001	3.88314	0.001	1.18422	0.130815	2.88022	0.00918	0.001	1.99665	1.21405	0.02754	0.001	0.001	0.1377	0.89046	0.83997	2.46024	1.22782	0.190485	2.40057	2.26746	0.837675	0.82161	0.001	0.672435	0.001
Sediment B	n.a.	n.a	200	0	1500	1600	289	61965	21.3895	0.0129105	0.230775	0.103284	6.19705	5.0351	0.148471	1.31849	0.0161381	0.756879	0.001	0.001	4.45413	0.0371177	1.74776	1.67353	0.0855322	0.0516421	1.06028	0.001	0.0500282	0.87146	1.12483	0.298556	4.12814	0.193658	0.001	0.171064	0.0677802	3.84411	3.53909	3.26152	3.1776	2.50787	0.0403454	2.453	0.0322763	1.00702	0.001	2.44977	0.253369
[truncated: 11 more columns]
