# Supplementary material for: Microbial Selection and Functional Adaptation in Technical Snow: A Molecular Perspective from 16S rRNA Profiling
Source: Int J Mol Sci. 2025 Oct 6;26(19):9712. doi: 10.3390/ijms26199712 (PMC12525098; doi:10.3390/ijms26199712)
Supplement: Supplementary file 1 [file ijms-26-09712-s001.zip › Supplementary table_S2_FAPROTAX results.xlsx]

## Sheet: w_other_normAFTER
group	STP	Intake	Reservoir A	Reservoir B	Snow A	Snow B	Aged snow A	Outflow A	Snowmelt A	Cannon filter A1	Cannon filter A2	Cannon filter B	Sediment A	Sediment B	sum
other	0.539597	0.431892	0.367216	0.471425	0.215783	0.6805	0.275703	0.285934	0.291689	0.328442	0.297765	0.442928	0.347093	0.309257	5.28522		0.5396	0.4319	0.3672	0.4714	0.2158	0.6805	0.2757	0.2859	0.2917	0.3284	0.2978	0.4429	0.3471	0.3093	5.2852
chemoheterotrophy	0.213616	0.255759	0.292828	0.247104	0.377421	0.129889	0.34631	0.313602	0.338558	0.327041	0.329096	0.238059	0.266964	0.312288	3.98854		0.2136	0.2558	0.2928	0.2471	0.3774	0.1299	0.3463	0.3136	0.3386	0.327	0.3291	0.2381	0.267	0.3123	3.9885
aerobic_chemoheterotrophy	0.150479	0.209389	0.277903	0.236606	0.363862	0.108108	0.335023	0.289443	0.325766	0.318973	0.324258	0.160899	0.194115	0.276864	3.57169		0.1505	0.2094	0.2779	0.2366	0.3639	0.1081	0.335	0.2894	0.3258	0.319	0.3243	0.1609	0.1941	0.2769	3.5717
aromatic_compound_degradation	0.0369962	0.0370961	0.0207843	0.0176923	0.0130413	0.0165676	0.00177131	0.00924796	0.000304938	2.94977e-05	0.0382734	0	0.0463297	0.00275047	0.240885		0.037	0.0371	0.0208	0.0177	0.013	0.0166	0.0018	0.0092	0.0003	0	0.0383	0	0.0463	0.0028	0.2409
fermentation	0.0173264	0.0113119	0.00472227	0.00230769	0.00373666	0.0153575	0.00968569	0.00855512	0.00657142	0.00243356	0.00126601	0.0691939	0.0653107	0.0078155	0.225594		0.0173	0.0113	0.0047	0.0023	0.0037	0.0154	0.0097	0.0086	0.0066	0.0024	0.0013	0.0692	0.0653	0.0078	0.2256
chloroplasts	0.00015119	0.0180312	0.00555933	0.00201357	0	0.0261594	0.00152634	0.0129381	0.00121975	0.00112091	0.000599688	0.00380963	0.000286074	0.0137005	0.0871157		0.0002	0.018	0.0056	0.002	0	0.0262	0.0015	0.0129	0.0012	0.0011	0.0006	0.0038	0.0003	0.0137	0.0871
methanol_oxidation	0.000937377	0.00129955	0.00224268	9.04977e-05	0.011395	0.0043599	0.00806512	0.00305755	0.00474179	0.00331849	0.000599688	0.00489192	0.00564996	0.024775	0.0754245		0.0009	0.0013	0.0022	0.0001	0.0114	0.0044	0.0081	0.0031	0.0047	0.0033	0.0006	0.0049	0.0056	0.0248	0.0754
methylotrophy	0.000937377	0.00129955	0.00224268	9.04977e-05	0.011395	0.0043599	0.00806512	0.00305755	0.00474179	0.00331849	0.000599688	0.00489192	0.00564996	0.024775	0.0754245		0.0009	0.0013	0.0022	0.0001	0.0114	0.0044	0.0081	0.0031	0.0047	0.0033	0.0006	0.0049	0.0056	0.0248	0.0754
phototrophy	0.000287261	0.00357375	0.000631742	0.000565611	0	0.00318539	0.000358031	0.00823882	0.000289692	0.000176986	0.000359813	0.00621952	0.00723767	0.0024391	0.0335634		0.0003	0.0036	0.0006	0.0006	0	0.0032	0.0004	0.0082	0.0003	0.0002	0.0004	0.0062	0.0072	0.0024	0.0336
nitrate_reduction	0.0032657	0.00499143	0.00140563	0.000316742	0.00166485	0.00071182	0.00228009	0.00597955	0.00307988	0.000398218	0.000546383	0.00183266	0.00258897	0.00431773	0.0333797		0.0033	0.005	0.0014	0.0003	0.0017	0.0007	0.0023	0.006	0.0031	0.0004	0.0005	0.0018	0.0026	0.0043	0.0334
ureolysis	0.0038251	0.00230374	0.00194261	0.00190045	0.00166485	0.00035591	0.000829125	0.00432274	0.00121975	0.000575204	0.000306507	0.00505065	0.00108708	0.00362232	0.029006		0.0038	0.0023	0.0019	0.0019	0.0017	0.0004	0.0008	0.0043	0.0012	0.0006	0.0003	0.0051	0.0011	0.0036	0.029
respiration_of_sulfur_compounds	0.00131535	0.00124047	0	0	0	0.000747411	0	3.01237e-05	0.00225654	0.000103242	0	0.0114145	0.00723767	0.000570853	0.0249161		0.0013	0.0012	0	0	0	0.0007	0	0	0.0023	0.0001	0	0.0114	0.0072	0.0006	0.0249
aromatic_hydrocarbon_degradation	0	0.000132908	0.00488021	0.00429864	0	0	0.000866812	0.00924796	0.000304938	0	0.000199896	0	0	0.00126626	0.0211976		0	0.0001	0.0049	0.0043	0	0	0.0009	0.0092	0.0003	0	0.0002	0	0	0.0013	0.0212
aliphatic_non_methane_hydrocarbon_degradation	0	0.000132908	0.00488021	0.00429864	0	0	0.000866812	0.00924796	0.000304938	0	0.000199896	0	0	0.00126626	0.0211976		0	0.0001	0.0049	0.0043	0	0	0.0009	0.0092	0.0003	0	0.0002	0	0	0.0013	0.0212
hydrocarbon_degradation	0	0.000132908	0.00488021	0.00429864	0	0	0.000866812	0.00924796	0.000304938	0	0.000199896	0	0	0.00126626	0.0211976		0	0.0001	0.0049	0.0043	0	0	0.0009	0.0092	0.0003	0	0.0002	0	0	0.0013	0.0212
photoheterotrophy	0.000257023	0.000147676	0	0	0	0.00211766	0	0.00543732	7.62346e-05	0	0	0.00301596	0.00713754	0.000664266	0.0188537		0.0003	0.0001	0	0	0	0.0021	0	0.0054	0.0001	0	0	0.003	0.0071	0.0007	0.0189
cellulolysis	0	7.38378e-05	0.00120031	0	3.69966e-05	0	0	0.000135556	0.000137222	0.00529483	0.00266528	0.00261191	0.00221707	0.00073692	0.0151099		0	0.0001	0.0012	0	0	0	0	0.0001	0.0001	0.0053	0.0027	0.0026	0.0022	0.0007	0.0151
photosynthetic_cyanobacteria	3.0238e-05	0.00342607	0.000631742	0.000565611	0	0.00106773	0.000358031	0.0028015	0.000213457	0.000176986	0.000359813	0.00320356	0.000100126	0.00177483	0.0147097		0	0.0034	0.0006	0.0006	0	0.0011	0.0004	0.0028	0.0002	0.0002	0.0004	0.0032	0.0001	0.0018	0.0147
oxygenic_photoautotrophy	3.0238e-05	0.00342607	0.000631742	0.000565611	0	0.00106773	0.000358031	0.0028015	0.000213457	0.000176986	0.000359813	0.00320356	0.000100126	0.00177483	0.0147097		0	0.0034	0.0006	0.0006	0	0.0011	0.0004	0.0028	0.0002	0.0002	0.0004	0.0032	0.0001	0.0018	0.0147
photoautotrophy	3.0238e-05	0.00342607	0.000631742	0.000565611	0	0.00106773	0.000358031	0.0028015	0.000213457	0.000176986	0.000359813	0.00320356	0.000100126	0.00177483	0.0147097		0	0.0034	0.0006	0.0006	0	0.0011	0.0004	0.0028	0.0002	0.0002	0.0004	0.0032	0.0001	0.0018	0.0147
animal_parasites_or_symbionts	0.000347737	0.000767913	0.000852852	0.00142534	0	0.000640638	0.00165825	0.000677782	0.000106728	0.000368721	0	0.0049785	0.00257467	8.30332e-05	0.0144822		0.0003	0.0008	0.0009	0.0014	0	0.0006	0.0017	0.0007	0.0001	0.0004	0	0.005	0.0026	0.0001	0.0145
human_associated	0.000272142	0.000767913	0.000852852	0.00142534	0	0.000605047	0.00165825	0.000677782	0	0.000368721	0	0.0049785	0.00257467	8.30332e-05	0.0142642		0.0003	0.0008	0.0009	0.0014	0	0.0006	0.0017	0.0007	0	0.0004	0	0.005	0.0026	0.0001	0.0143
sulfate_respiration	0.00131535	0.00121094	0	0	0	0.000302523	0	3.01237e-05	0	0.000103242	0	0.00728737	0.00175935	0.000570853	0.0125798		0.0013	0.0012	0	0	0	0.0003	0	0	0	0.0001	0	0.0073	0.0018	0.0006	0.0126
predatory_or_exoparasitic	0.00576033	0.00171304	0.000205316	0.00020362	0	0	0	0	0.000747099	0.00330374	0.000266528	0.00034633	0	3.11375e-05	0.0125771		0.0058	0.0017	0.0002	0.0002	0	0	0	0	0.0007	0.0033	0.0003	0.0003	0	0	0.0126
human_pathogens_all	0.000272142	0.000738378	0.000852852	0.00142534	0	0.000302523	0.00165825	0.000677782	0	0.000368721	0	0.0049785	0.00108708	8.30332e-05	0.0124446		0.0003	0.0007	0.0009	0.0014	0	0.0003	0.0017	0.0007	0	0.0004	0	0.005	0.0011	0.0001	0.0124
dark_oxidation_of_sulfur_compounds	0.00523117	0.00112233	0.000647535	0.00081448	0	0.000160159	0	0.000466917	0.000884322	0.000575204	0.000506403	0.000158735	0	0.00138043	0.0119477		0.0052	0.0011	0.0006	0.0008	0	0.0002	0	0.0005	0.0009	0.0006	0.0005	0.0002	0	0.0014	0.0119
nitrate_respiration	0.00190499	0.000265816	0	0	0	0	0.000866812	0.00186767	0.00126549	0	0	0.00161621	0.00258897	0.000134929	0.0105109		0.0019	0.0003	0	0	0	0	0.0009	0.0019	0.0013	0	0	0.0016	0.0026	0.0001	0.0105
nitrogen_respiration	0.00190499	0.000265816	0	0	0	0	0.000866812	0.00186767	0.00126549	0	0	0.00161621	0.00258897	0.000134929	0.0105109		0.0019	0.0003	0	0	0	0	0.0009	0.0019	0.0013	0	0	0.0016	0.0026	0.0001	0.0105
intracellular_parasites	0.00249463	0.000428259	6.31742e-05	0	0	3.5591e-05	0	0.00298224	9.14815e-05	0.000162237	0	0.00102456	0.00164493	0.000103792	0.0090309		0.0025	0.0004	0.0001	0	0	0	0	0.003	0.0001	0.0002	0	0.001	0.0016	0.0001	0.009
sulfur_respiration	0	0	0	0	0	0.000444887	0	0	0.00225654	0	0	0	0.00547832	0	0.00817975		0	0	0	0	0	0.0004	0	0	0.0023	0	0	0	0.0055	0	0.0082
dark_sulfide_oxidation	0.00462641	0.0010928	4.73806e-05	0	0	0	0	0	0	0.000575204	0.000506403	0	0	0.00104829	0.00789649		0.0046	0.0011	0	0	0	0	0	0	0	0.0006	0.0005	0	0	0.001	0.0079
dark_hydrogen_oxidation	0.00229809	0.00125524	0	0	0	0.000729615	0	4.51855e-05	0.000579383	0.000103242	0	0.000432913	0.00124442	0.000570853	0.00725894		0.0023	0.0013	0	0	0	0.0007	0	0	0.0006	0.0001	0	0.0004	0.0012	0.0006	0.0073
thiosulfate_respiration	0	2.95351e-05	0	0	0	0	0	0	0.00126549	0	0	0.0041271	0.00164493	0	0.00706706		0	0	0	0	0	0	0	0	0.0013	0	0	0.0041	0.0016	0	0.0071
xylanolysis	0	0.000177211	0	0	0	0.000231341	0	0.00310274	0	0	0	0	0.00184518	0	0.00535647		0	0.0002	0	0	0	0.0002	0	0.0031	0	0	0	0	0.0018	0	0.0054
chitinolysis	0	0	0.00120031	0	0	0.000213546	0	0	0	0.0018731	0.000706299	0.000230887	0	0.00048782	0.00471196		0	0	0.0012	0	0	0.0002	0	0	0	0.0019	0.0007	0.0002	0	0.0005	0.0047
fumarate_respiration	0	0	0	0	0	0	0	0	0.00126549	0	0	0.000519496	0.00164493	0.000726541	0.00415646		0	0	0	0	0	0	0	0	0.0013	0	0	0.0005	0.0016	0.0007	0.0042
nonphotosynthetic_cyanobacteria	0.000634997	0.000886054	6.31742e-05	0	0	0	0	0	0.000228704	0.000442465	0	0	0.00167353	0.000103792	0.00403272		0.0006	0.0009	0.0001	0	0	0	0	0	0.0002	0.0004	0	0	0.0017	0.0001	0.004
nitrite_respiration	0.000997853	0	0	0	0	0	0	0	0.00126549	0	0	0	0.00164493	0	0.00390827		0.001	0	0	0	0	0	0	0	0.0013	0	0	0	0.0016	0	0.0039
arsenate_respiration	0	0	0	0	0	0	0	0	0.00126549	0	0	0	0.00164493	0	0.00291042		0	0	0	0	0	0	0	0	0.0013	0	0	0	0.0016	0	0.0029
dissimilatory_arsenate_reduction	0	0	0	0	0	0	0	0	0.00126549	0	0	0	0.00164493	0	0.00291042		0	0	0	0	0	0	0	0	0.0013	0	0	0	0.0016	0	0.0029
nitrate_ammonification	0	0	0	0	0	0	0	0	0.00126549	0	0	0	0.00164493	0	0.00291042		0	0	0	0	0	0	0	0	0.0013	0	0	0	0.0016	0	0.0029
nitrite_ammonification	0	0	0	0	0	0	0	0	0.00126549	0	0	0	0.00164493	0	0.00291042		0	0	0	0	0	0	0	0	0.0013	0	0	0	0.0016	0	0.0029
sulfite_respiration	0	0	0	0	0	0	0	3.01237e-05	0	0	0	0.00268406	0	0	0.00271418		0	0	0	0	0	0	0	0	0	0	0	0.0027	0	0	0.0027
reductive_acetogenesis	0	0	0	0	0	0	0	4.51855e-05	0.000579383	0	0	0	0.00124442	0	0.00186899		0	0	0	0	0	0	0	0	0.0006	0	0	0	0.0012	0	0.0019
human_gut	0	2.95351e-05	0	0	0	0.000302523	0	0	0	0	0	0	0.00148758	0	0.00181964		0	0	0	0	0	0.0003	0	0	0	0	0	0	0.0015	0	0.0018
mammal_gut	0	2.95351e-05	0	0	0	0.000302523	0	0	0	0	0	0	0.00148758	0	0.00181964		0	0	0	0	0	0.0003	0	0	0	0	0	0	0.0015	0	0.0018
aerobic_anoxygenic_phototrophy	0	0	0	0	0	0	0	0.00140075	0	0	0	0	0	0	0.00140075		0	0	0	0	0	0	0	0.0014	0	0	0	0	0	0	0.0014
iron_respiration	0	0	0	0	0	0	0	0	0	0	0	0.000519496	0	0.000726541	0.00124604		0	0	0	0	0	0	0	0	0	0	0	0.0005	0	0.0007	0.0012
nitrogen_fixation	4.5357e-05	0	0	0	0	0	0	0	0.000930062	0	0	7.21522e-05	0	0	0.00104757		0	0	0	0	0	0	0	0	0.0009	0	0	0.0001	0	0	0.001
nitrate_denitrification	0.000937377	0	0	0	0	0	0	0	0	0	0	0	0	0	0.000937377		0.0009	0	0	0	0	0	0	0	0	0	0	0	0	0	0.0009
nitrite_denitrification	0.000937377	0	0	0	0	0	0	0	0	0	0	0	0	0	0.000937377		0.0009	0	0	0	0	0	0	0	0	0	0	0	0	0	0.0009
denitrification	0.000937377	0	0	0	0	0	0	0	0	0	0	0	0	0	0.000937377		0.0009	0	0	0	0	0	0	0	0	0	0	0	0	0	0.0009
aerobic_ammonia_oxidation	0	0	0	0	0	5.33865e-05	0	0	0	0	0	0	0	0	5.33865e-05		0	0	0	0	0	0.0001	0	0	0	0	0	0	0	0	0.0001
nitrification	0	0	0	0	0	5.33865e-05	0	0	0	0	0	0	0	0	5.33865e-05		0	0	0	0	0	0.0001	0	0	0	0	0	0	0	0	0.0001
methanogenesis_by_CO2_reduction_with_H2	0	4.43027e-05	0	0	0	0	0	0	0	0	0	0	0	0	4.43027e-05		0	0	0	0	0	0	0	0	0	0	0	0	0	0	0
hydrogenotrophic_methanogenesis	0	4.43027e-05	0	0	0	0	0	0	0	0	0	0	0	0	4.43027e-05		0	0	0	0	0	0	0	0	0	0	0	0	0	0	0
methanogenesis	0	4.43027e-05	0	0	0	0	0	0	0	0	0	0	0	0	4.43027e-05		0	0	0	0	0	0	0	0	0	0	0	0	0	0	0
dark_thiosulfate_oxidation	0	0	0	0	0	0	0	0	0	0	0	0	0	3.11375e-05	3.11375e-05		0	0	0	0	0	0	0	0	0	0	0	0	0	0	0
methanotrophy	0	0	0	0	0	0	0	0	0	0	0	0	0	0	0		0	0	0	0	0	0	0	0	0	0	0	0	0	0	0
acetoclastic_methanogenesis	0	0	0	0	0	0	0	0	0	0	0	0	0	0	0		0	0	0	0	0	0	0	0	0	0	0	0	0	0	0
methanogenesis_by_disproportionation_of_methyl_groups	0	0	0	0	0	0	0	0	0	0	0	0	0	0	0		0	0	0	0	0	0	0	0	0	0	0	0	0	0	0
methanogenesis_using_formate	0	0	0	0	0	0	0	0	0	0	0	0	0	0	0		0	0	0	0	0	0	0	0	0	0	0	0	0	0	0
methanogenesis_by_reduction_of_methyl_compounds_with_H2	0	0	0	0	0	0	0	0	0	0	0	0	0	0	0		0	0	0	0	0	0	0	0	0	0	0	0	0	0	0
aerobic_nitrite_oxidation	0	0	0	0	0	0	0	0	0	0	0	0	0	0	0		0	0	0	0	0	0	0	0	0	0	0	0	0	0	0
dark_sulfite_oxidation	0	0	0	0	0	0	0	0	0	0	0	0	0	0	0		0	0	0	0	0	0	0	0	0	0	0	0	0	0	0
arsenate_detoxification	0	0	0	0	0	0	0	0	0	0	0	0	0	0	0		0	0	0	0	0	0	0	0	0	0	0	0	0	0	0
arsenite_oxidation_detoxification	0	0	0	0	0	0	0	0	0	0	0	0	0	0	0		0	0	0	0	0	0	0	0	0	0	0	0	0	0	0
arsenite_oxidation_energy_yielding	0	0	0	0	0	0	0	0	0	0	0	0	0	0	0		0	0	0	0	0	0	0	0	0	0	0	0	0	0	0
dissimilatory_arsenite_oxidation	0	0	0	0	0	0	0	0	0	0	0	0	0	0	0		0	0	0	0	0	0	0	0	0	0	0	0	0	0	0
anammox	0	0	0	0	0	0	0	0	0	0	0	0	0	0	0		0	0	0	0	0	0	0	0	0	0	0	0	0	0	0
nitrous_oxide_denitrification	0	0	0	0	0	0	0	0	0	0	0	0	0	0	0		0	0	0	0	0	0	0	0	0	0	0	0	0	0	0
knallgas_bacteria	0	0	0	0	0	0	0	0	0	0	0	0	0	0	0		0	0	0	0	0	0	0	0	0	0	0	0	0	0	0
dark_sulfur_oxidation	0	0	0	0	0	0	0	0	0	0	0	0	0	0	0		0	0	0	0	0	0	0	0	0	0	0	0	0	0	0
manganese_oxidation	0	0	0	0	0	0	0	0	0	0	0	0	0	0	0		0	0	0	0	0	0	0	0	0	0	0	0	0	0	0
manganese_respiration	0	0	0	0	0	0	0	0	0	0	0	0	0	0	0		0	0	0	0	0	0	0	0	0	0	0	0	0	0	0
ligninolysis	0	0	0	0	0	0	0	0	0	0	0	0	0	0	0		0	0	0	0	0	0	0	0	0	0	0	0	0	0	0
invertebrate_parasites	0	0	0	0	0	0	0	0	0	0	0	0	0	0	0		0	0	0	0	0	0	0	0	0	0	0	0	0	0	0
human_pathogens_septicemia	0	0	0	0	0	0	0	0	0	0	0	0	0	0	0		0	0	0	0	0	0	0	0	0	0	0	0	0	0	0
human_pathogens_pneumonia	0	0	0	0	0	0	0	0	0	0	0	0	0	0	0		0	0	0	0	0	0	0	0	0	0	0	0	0	0	0
human_pathogens_nosocomia	0	0	0	0	0	0	0	0	0	0	0	0	0	0	0		0	0	0	0	0	0	0	0	0	0	0	0	0	0	0
human_pathogens_meningitis	0	0	0	0	0	0	0	0	0	0	0	0	0	0	0		0	0	0	0	0	0	0	0	0	0	0	0	0	0	0
human_pathogens_gastroenteritis	0	0	0	0	0	0	0	0	0	0	0	0	0	0	0		0	0	0	0	0	0	0	0	0	0	0	0	0	0	0
human_pathogens_diarrhea	0	0	0	0	0	0	0	0	0	0	0	0	0	0	0		0	0	0	0	0	0	0	0	0	0	0	0	0	0	0
fish_parasites	0	0	0	0	0	0	0	0	0	0	0	0	0	0	0		0	0	0	0	0	0	0	0	0	0	0	0	0	0	0
plant_pathogen	0	0	0	0	0	0	0	0	0	0	0	0	0	0	0		0	0	0	0	0	0	0	0	0	0	0	0	0	0	0
oil_bioremediation	0	0	0	0	0	0	0	0	0	0	0	0	0	0	0		0	0	0	0	0	0	0	0	0	0	0	0	0	0	0
dark_iron_oxidation	0	0	0	0	0	0	0	0	0	0	0	0	0	0	0		0	0	0	0	0	0	0	0	0	0	0	0	0	0	0
chlorate_reducers	0	0	0	0	0	0	0	0	0	0	0	0	0	0	0		0	0	0	0	0	0	0	0	0	0	0	0	0	0	0
anoxygenic_photoautotrophy_H2_oxidizing	0	0	0	0	0	0	0	0	0	0	0	0	0	0	0		0	0	0	0	0	0	0	0	0	0	0	0	0	0	0
anoxygenic_photoautotrophy_S_oxidizing	0	0	0	0	0	0	0	0	0	0	0	0	0	0	0		0	0	0	0	0	0	0	0	0	0	0	0	0	0	0
anoxygenic_photoautotrophy_Fe_oxidizing	0	0	0	0	0	0	0	0	0	0	0	0	0	0	0		0	0	0	0	0	0	0	0	0	0	0	0	0	0	0
anoxygenic_photoautotrophy	0	0	0	0	0	0	0	0	0	0	0	0	0	0	0		0	0	0	0	0	0	0	0	0	0	0	0	0	0	0
plastic_degradation	0	0	0	0	0	0	0	0	0	0	0	0	0	0	0		0	0	0	0	0	0	0	0	0	0	0	0	0	0	0
sum	1	1	1	1	1	1	1	1	1	1	1	1	1	1
